# Supplementary material for: Genome-wide identification and comprehensive analysis of the NAC transcription factor family in Sesamum indicum
Source: PLoS One. 2018 Jun 21;13(6):e0199262. doi: 10.1371/journal.pone.0199262 (PMC6013105; doi:10.1371/journal.pone.0199262)
Supplement: S2 Table — (XLSX) [file pone.0199262.s007.xlsx]

## Sheet: Sheet1
S2 Table. The NAC transcription factor family in sesame.
Gene name	Locus ID	Linkage Group	Start (bp)	End (bp)	Protein length (aa)	No. of exton	Duplications	Phylogeny group	Putative Arabidopsis orthologs	The closest genes	E-value
SiNAC01	SIN_1021717	LG1	391966	392514	154	2	Dispersed	I		ANAC037/VND1	3e-71
SiNAC02	SIN_1013628	LG1	10303738	10306044	426	5	Dispersed	VII	ANAC008/SOG1		8e-142
SiNAC03	SIN_1010881	LG1	13414987	13416367	227	3	Segmental	VI		ANAC083/VNI2	1e-43
SiNAC04	SIN_1003259	LG1	14795136	14795905	217	2	Dispersed	VII		ANAC056/AtNAC2	9e-33
SiNAC05	SIN_1017289	LG2	63600	65751	391	3	Dispersed	I		ANAC070/BRN2	2e-92
SiNAC06	SIN_1017160	LG2	898900	900385	312	3	Segmental	I		ANAC030/VND7	5e-77
SiNAC07	SIN_1013244	LG2	5041920	5043225	286	3	Segmental	VIII		ANAC032	5e-89
SiNAC08	SIN_1021157	LG2	13527434	13529231	361	3	Segmental	I		ANAC043/NST1	1e-88
SiNAC09	SIN_1021174	LG2	13704518	13710328	583	6	Segmental	VI		ANAC014/NTL2	1e-96
SiNAC10	SIN_1018203	LG2	17105543	17106740	285	3	Segmental	VIII	ANAC029/NAP		4e-87
SiNAC11	SIN_1018185	LG2	17213426	17214902	402	3	Segmental	IX		ANAC009/FEZ	8e-94
SiNAC12	SIN_1001395	LG3	2559023	2560288	355	3	Segmental	II		ANAC100/AtNAC5	3e-94
SiNAC13	SIN_1020207	LG3	5910932	5914168	243	3	Dispersed	III		ANAC057	4e-98
SiNAC14	SIN_1017452	LG3	10439045	10440418	170	3	Dispersed	VII		ANAC056/AtNAC2	4e-17
SiNAC15	SIN_1022114	LG3	12503905	12504916	238	3	Segmental	VI		ANAC083/VNI2	2e-46
SiNAC16	SIN_1022083	LG3	12777753	12778940	395	1	Dispersed	X		ANAC097	2e-05
SiNAC17	SIN_1015824	LG3	19588397	19590794	382	3	Dispersed	II	ANAC031/CUC3		1e-90
SiNAC18	SIN_1015779	LG3	19967952	19970696	585	3	Tandem	V		ANAC017/NTL7	E-102
SiNAC19	SIN_1015778	LG3	19974046	19976832	586	3	Tandem	V		ANAC017NTL7	E-118
SiNAC20	SIN_1011481	LG3	22370216	22372448	384	5	Dispersed	XII		ANAC068/NTM1	7e-07
SiNAC21	SIN_1008944	LG3	24296203	24297238	288	3	Segmental	VIII		ANAC002/ATAF1	2e-94
SiNAC22	SIN_1006195	LG4	990318	991081	188	3	Dispersed	VII		ANAC025	3e-32
SiNAC23	SIN_1018764	LG4	3846326	3847815	344	3	Segmental	IX		ANAC009/FEZ	7e-50
SiNAC24	SIN_1018790	LG4	4093191	4094299	263	4	Segmental	VIII		ANAC024	4e-68
SiNAC25	SIN_1018862	LG4	4841459	4842467	187	3	Dispersed	VII		ANAC036	6e-19
SiNAC26	SIN_1005913	LG4	8553720	8557098	623	6	Segmental	VI		ANAC014/NTL2	3e-81
SiNAC27	SIN_1016664	LG4	10831017	10832552	350	3	Dispersed	I		ANAC007/VND4	E-110
SiNAC28	SIN_1003345	LG4	14277561	14281471	578	6	Tandem	V		ANAC053/NTL4	E-112
SiNAC29	SIN_1003346	LG4	14288212	14291490	397	4	Tandem	V		ANAC050	4e-93
SiNAC30	SIN_1007815	LG5	2735403	2738300	256	3	Segmental	IX		ANAC061	6e-50
SiNAC31	SIN_1013423	LG5	4705772	4712005	466	6	Segmental	VII		ANAC075	E-145
SiNAC32	SIN_1016040	LG5	8630490	8631857	314	2	Segmental	II		ANAC087	1e-50
SiNAC33	SIN_1011781	LG5	17384343	17386597	485	3	Dispersed	VII		ANAC025	1e-40
SiNAC34	SIN_1009692	LG6	2534181	2537620	290	3	Segmental	III	ANAC074		1e-74
SiNAC35	SIN_1023341	LG6	5587262	5588299	345	1	Dispersed	X		ANAC097	4e-06
SiNAC36	SIN_1018616	LG6	12604898	12607119	384	3	Segmental	I		ANAC043/NST1	4e-87
SiNAC37	SIN_1020574	LG6	18591737	18594396	339	3	Dispersed	II	ANAC038		2e-94
SiNAC38	SIN_1022583	LG6	21674230	21676083	388	4	Dispersed	II	ANAC098/CUC2		1e-85
SiNAC39	SIN_1022320	LG6	23754481	23757048	260	3	Segmental	III		ANAC074	7e-54
SiNAC40	SIN_1007268	LG7	6104551	6107640	384	3	Segmental	II		ANAC087	1e-69
SiNAC41	SIN_1006572	LG8	3445153	3446330	343	3	Segmental	II		ANAC100/AtNAC5	1e-100
SiNAC42	SIN_1027075	LG8	7948133	7949411	260	2	Segmental	VII		ANAC073/SND2	4e-88
SiNAC43	SIN_1026869	LG8	9274208	9276773	327	3	Segmental	I		ANAC033/SMB	3e-92
SiNAC44	SIN_1026439	LG8	13175429	13176418	236	3	Segmental	VI	ANAC083/VNI2		4e-85
SiNAC45	SIN_1006013	LG8	14884200	14885858	329	3	Segmental	II		ANAC100/AtNAC5	1e-98
SiNAC46	SIN_1022838	LG8	16828822	16830627	391	3	Segmental	IX	ANAC034/AtLOV1		3e-100
SiNAC47	SIN_1022996	LG8	17920413	17920917	140	2	Segmental	VIII		ANAC104/XND1	2e-40
SiNAC48	SIN_1014600	LG8	21285909	21287013	300	3	Segmental	IX	ANAC036		6e-83
SiNAC49	SIN_1010575	LG9	761528	762084	133	2	Segmental	IX		ANAC090	1e-37
SiNAC50	SIN_1010589	LG9	833734	836829	443	4	Dispersed	IV	ANAC040/NTL8		1e-68
SiNAC51	SIN_1024542	LG9	2333977	2335588	393	2	Dispersed	VII		ANAC056/AtNAC2	9e-52
SiNAC52	SIN_1024127	LG9	5497677	5499052	309	3	Dispersed	VII		ANAC017/NTL7	6e-26
SiNAC53	SIN_1024026	LG9	6507468	6509025	429	3	Dispersed	VII		ANAC025	3e-47
SiNAC54	SIN_1015083	LG9	7551171	7551949	183	3	Segmental	IX	ANAC090		3e-59
SiNAC55	SIN_1025973	LG10	13888951	13890828	373	3	Segmental	IX		ANAC034/AtLOV1	5e-95
SiNAC56	SIN_1026079	LG10	14725895	14726372	130	2	Segmental	VIII		ANAC104/XND1	4e-38
SiNAC57	SIN_1002285	LG10	17015229	17016179	256	3	Segmental	IX		ANAC036	2e-75
SiNAC58	SIN_1005755	LG11	134245	135683	376	3	Dispersed	I		ANAC043/NST1	8e-96
SiNAC59	SIN_1024791	LG11	8200776	8203592	403	5	Segmental	VII		ANAC075	E-134
SiNAC60	SIN_1013059	LG11	11414445	11415511	234	3	Segmental	IX		ANAC061	9e-51
SiNAC61	SIN_1014554	LG12	37747	38951	334	3	Segmental	VIII	ANAC072/RD26		4e-104
SiNAC62	SIN_1014553	LG12	53834	55037	339	3	Segmental	VIII		ANAC056/AtNAC2	5e-98
SiNAC63	SIN_1014260	LG12	1945062	1947926	322	3	Dispersed	III		ANAC022/NAC1	3e-81
SiNAC64	SIN_1014241	LG12	2054715	2056016	321	3	Segmental	IX		ANAC042/JUB1	8e-72
SiNAC65	SIN_1006847	LG12	2380896	2383156	339	4	Dispersed	III		ANAC020	2e-86
SiNAC66	SIN_1006857	LG12	2452942	2455219	339	3	Segmental	I		ANAC033/SMB	2e-92
SiNAC67	SIN_1005249	LG12	4079334	4080563	349	3	Segmental	VIII		ANAC056/AtNAC2	6e-82
SiNAC68	SIN_1005314	LG12	4506717	4509049	263	3	Segmental	VII		ANAC073/ SND2	5e-91
SiNAC69	SIN_1006463	LG13	308441	312130	599	6	Dispersed	III		ANAC028	E-121
SiNAC70	SIN_1006415	LG13	816299	818533	314	3	Dispersed	II		ANAC058	9e-79
SiNAC71	SIN_1002057	LG13	1615571	1617378	316	3	Segmental	VIII		ANAC002/ATAF1	5e-95
SiNAC72	SIN_1004043	LG13	3487256	3490460	394	6	Dispersed	VII		ANAC084	3e-06
SiNAC73	SIN_1003171	LG14	30371	32168	298	3	Segmental	IX		ANAC042/JUB1	2e-73
SiNAC74	SIN_1003157	LG14	127091	145343	486	6	Segmental	III		ANAC022/NAC1	7e-60
SiNAC75	SIN_1019519	LG14	4738108	4739246	316	3	Segmental	VIII		ANAC072/RD26	3e-99
SiNAC76	SIN_1019520	LG14	4755282	4756529	338	3	Segmental	VIII		ANAC056/AtNAC2	E-101
SiNAC77	SIN_1008028	LG15	1062446	1063614	335	3	Segmental	II		ANAC100/AtNAC5	3e-97
SiNAC78	SIN_1004148	LG15	1909493	1910404	240	3	Segmental	VII		ANAC084	8e-28
SiNAC79	SIN_1025446	LG15	6137962	6139538	298	3	Segmental	VIII		ANAC002/ATAF1	E-102
SiNAC80	SIN_1025412	LG15	6445917	6446761	196	3	Dispersed	VIII		XND1	6e-43
SiNAC81	SIN_1025393	LG15	6579042	6584476	564	6	Dispersed	V		ANAC082	8e-71
SiNAC82	SIN_1025346	LG15	7062324	7064718	368	3	Dispersed	I	ANAC037/VND1		2e-116
SiNAC83	SIN_1007252	LG16	36431283	644514	299	3	Dispersed	IX		ANAC042/JUB1	3e-64
SiNAC84	SIN_1002634	scaffold00128	209780	211024	347	3	N	I		ANAC104/VND4	E-105
SiNAC85	SIN_1001279	scaffold00177	157062	161123	631	7	N	V		ANAC078/NAC2	5e-61
SiNAC86	SIN_1001280	scaffold00177	164211	167888	398	4	N	V		ANAC050	1e-98
SiNAC87	SIN_1000699	scaffold00250	1885	4499	600	3	N	VII		ANAC025	3e-40
