# Supplementary material for: Genome-wide identification and comprehensive analysis of the NAC transcription factor family in Sesamum indicum
Source: PLoS One. 2018 Jun 21;13(6):e0199262. doi: 10.1371/journal.pone.0199262 (PMC6013105; doi:10.1371/journal.pone.0199262)
Supplement: S3 Table — (XLSX) [file pone.0199262.s008.xlsx]

## Sheet: Sheet1
S3 Table. Orthologous NAC gene pairs in sesame and V. vinifera.
Sesame NAC gene name	Sesame Locus ID	Grape NAC gene name	Grape Locus ID	e_value
SiNAC02	SIN_1013628	VvNAC12	GSVIVT01011954001	1e-167
SiNAC05	SIN_1017289	VvNAC70	GSVIVT01037113001	6e-104
SiNAC07	SIN_1013244	VvNAC08	GSVIVT01008839001	4e-104
SiNAC08	SIN_1021157	VvNAC24	GSVIVT01019670001	8e-116
SiNAC09	SIN_1021174	VvNAC25	GSVIVT01019702001	6e-113
SiNAC10	SIN_1018203	VvNAC26	GSVIVT01019952001	1e-96
SiNAC11	SIN_1018185	VvNAC27	GSVIVT01019993001	1e-142
SiNAC17	SIN_1015824	VvNAC14	GSVIVT01013419001	1e-101
SiNAC19	SIN_1015778	VvNAC15	GSVIVT01013671001	1e-163
SiNAC20	SIN_1011481	VvNAC09	GSVIVT01009651001	4e-54
SiNAC26	SIN_1005913	VvNAC71	GSVIVT01038666001	1e-108
SiNAC27	SIN_1016664	VvNAC22	GSVIVT01018623001	7e-148
SiNAC30	SIN_1007815	VvNAC62	GSVIVT01033886001	2e-57
SiNAC31	SIN_1013423	VvNAC19	GSVIVT01015274001	0
SiNAC34	SIN_1009692	VvNAC56	GSVIVT01028354001	5e-91
SiNAC37	SIN_1020574	VvNAC65	GSVIVT01035554001	2e-127
SiNAC38	SIN_1022583	VvNAC16	GSVIVT01014287001	1e-102
SiNAC41	SIN_1006572	VvNAC11	GSVIVT01011445001	1e-104
SiNAC44	SIN_1026439	VvNAC01	GSVIVT01000940001	2e-97
SiNAC46	SIN_1022838	VvNAC40	GSVIVT01023123001	3e-96
SiNAC48	SIN_1014600	VvNAC41	GSVIVT01023921001	5e-96
SiNAC50	SIN_1010589	VvNAC67	GSVIVT01036071001	2e-95
SiNAC51	SIN_1024542	VvNAC42	GSVIVT01025165001	6e-72
SiNAC54	SIN_1015083	VvNAC74	GSVIVT01036091001	1e-66
SiNAC58	SIN_1005755	VvNAC49	GSVIVT01027431001	1e-115
SiNAC61	SIN_1014554	VvNAC17	GSVIVT01014403001	9e-136
SiNAC62	SIN_1014553	VvNAC18	GSVIVT01014405001	7e-135
SiNAC65	SIN_1006847	VvNAC69	GSVIVT01036711001	2e-98
SiNAC68	SIN_1005314	VvNAC37	GSVIVT01021120001	1e-106
SiNAC72	SIN_1004043	VvNAC59	GSVIVT01032388001	7e-131
SiNAC79	SIN_1025446	VvNAC39	GSVIVT01022354001	8e-108
SiNAC80	SIN_1025412	VvNAC47	GSVIVT01026468001	2e-47
SiNAC81	SIN_1025393	VvNAC48	GSVIVT01026495001	6e-97
SiNAC82	SIN_1025346	VvNAC23	GSVIVT01018809001	2e-115
