# Supplementary material for: Genome-wide identification and comprehensive analysis of the NAC transcription factor family in Sesamum indicum
Source: PLoS One. 2018 Jun 21;13(6):e0199262. doi: 10.1371/journal.pone.0199262 (PMC6013105; doi:10.1371/journal.pone.0199262)
Supplement: S4 Table — (XLSX) [file pone.0199262.s009.xlsx]

## Sheet: Sheet1
S4 Table. Structure of NAC TFs in sesame.
Name	Locus ID a)	Exon no.	NAC Domains b)	Other Domains b)	Transmembrane sequences c)
SiNAC01	SIN_1021717	2	8-135
SiNAC02	SIN_1013628	5	55-193
SiNAC03	SIN_1010881	3	17-141
SiNAC04	SIN_1003259	2	33-164
SiNAC05	SIN_1017289	3	13-140
SiNAC06	SIN_1017160	3	6-133
SiNAC07	SIN_1013244	3	9-132
SiNAC08	SIN_1021157	3	16-143
SiNAC09	SIN_1021174	6	7-142		556-578
SiNAC10	SIN_1018203	3	10-134
SiNAC11	SIN_1018185	3	15-141
SiNAC12	SIN_1001395	3	17-141
SiNAC13	SIN_1020207	3	7-133
SiNAC14	SIN_1017452	3	23-156
SiNAC15	SIN_1022114	3	15-139
SiNAC16	SIN_1022083	1	8-150
SiNAC17	SIN_1015824	3	23-149
SiNAC18	SIN_1015779	3	15-141		561-583
SiNAC19	SIN_1015778	3	15-141		560-582
SiNAC20	SIN_1011481	5	16-118
SiNAC21	SIN_1008944	3	9-132
SiNAC22	SIN_1006195	3	27-154
SiNAC23	SIN_1018764	3	17-96
SiNAC24	SIN_1018790	4	10-135
SiNAC25	SIN_1018862	3	14-142
SiNAC26	SIN_1005913	6	10-137
SiNAC27	SIN_1016664	3	8-135
SiNAC28	SIN_1003345	6	18-144		550-572
SiNAC29	SIN_1003346	4	28-154	coiled coil, 348-397
SiNAC30	SIN_1007815	3	5-133
SiNAC31	SIN_1013423	6	48-189
SiNAC32	SIN_1016040	2	2-76
SiNAC33	SIN_1011781	3	29-153
SiNAC34	SIN_1009692	3	11-137
SiNAC35	SIN_1023341	1	5-148
SiNAC36	SIN_1018616	3	16-143
SiNAC37	SIN_1020574	3	13-139
SiNAC38	SIN_1022583	4	15-141
SiNAC39	SIN_1022320	3	11-106
SiNAC40	SIN_1007268	3	15-141
SiNAC41	SIN_1006572	3	17-141
SiNAC42	SIN_1027075	2	8-147
SiNAC43	SIN_1026869	3	10-138
SiNAC44	SIN_1026439	3	15-138
SiNAC45	SIN_1006013	3	17-141
SiNAC46	SIN_1022838	3	40-145
SiNAC47	SIN_1022996	2	3-73
SiNAC48	SIN_1014600	3	24-151
SiNAC49	SIN_1010575	2	7-127
SiNAC50	SIN_1010589	4	77-202		417-439
SiNAC51	SIN_1024542	2	15-172
SiNAC52	SIN_1024127	3	33-158
SiNAC53	SIN_1024026	3	45-171
SiNAC54	SIN_1015083	3	2-133
SiNAC55	SIN_1025973	3	31-156
SiNAC56	SIN_1026079	2	2-69
SiNAC57	SIN_1002285	3	10-137
SiNAC58	SIN_1005755	3	12-139
SiNAC59	SIN_1024791	5	50-192
SiNAC60	SIN_1013059	3	5-135
SiNAC61	SIN_1014554	3	15-139
SiNAC62	SIN_1014553	3	16-142
SiNAC63	SIN_1014260	3	12-136
SiNAC64	SIN_1014241	3	22-153
SiNAC65	SIN_1006847	4	7-133
SiNAC66	SIN_1006857	3	20-148
SiNAC67	SIN_1005249	3	6-132
SiNAC68	SIN_1005314	3	12-151
SiNAC69	SIN_1006463	6	7-133
SiNAC70	SIN_1006415	3	6-130
SiNAC71	SIN_1002057	3	11-134
SiNAC72	SIN_1004043	6	56-200
SiNAC73	SIN_1003171	3	25-153
SiNAC74	SIN_1003157	6	12-140
SiNAC75	SIN_1019519	3	15-139
SiNAC76	SIN_1019520	3	16-142
SiNAC77	SIN_1008028	3	17-141
SiNAC78	SIN_1004148	3	11-136
SiNAC79	SIN_1025446	3	10-133
SiNAC80	SIN_1025412	3	9-129
SiNAC81	SIN_1025393	6	7-133
SiNAC82	SIN_1025346	3	10-137
SiNAC83	SIN_1007252	3	26-157
SiNAC84	SIN_1002634	3	8-135
SiNAC85	SIN_1001279	7	20-146		608-630
SiNAC86	SIN_1001280	4	30-159
SiNAC87	SIN_1000699	3	29-153
