# Supplementary material for: Genome-wide identification and comprehensive analysis of the NAC transcription factor family in Sesamum indicum
Source: PLoS One. 2018 Jun 21;13(6):e0199262. doi: 10.1371/journal.pone.0199262 (PMC6013105; doi:10.1371/journal.pone.0199262)
Supplement: S5 Table — (XLSX) [file pone.0199262.s010.xlsx]

## Sheet: Sheet1
S5 Table. Primers used in qRT-PCR analysis.
Gene Name	Forward Primer	Reverse Primer
SiNAC02	GATTCTTGACTCCTGTGT	ACCACCTCTTCCATATAAC
SiNAC06	TCAAGAAGCCAAATCCAAGTCA	CTGTAGTTGCTGCTATTCCTGAT
SiNAC07	CGGTTGGTATAAAGAAGGC	ATCAGCAAGGCGGTATTC
SiNAC09	ATCAGCCAATACAGTTAGG	CCAGTCTCAATAACAGGAAT
SiNAC10	TGTTCTCTAACTCATCTCTG	GTAGGAGGCATAATTGTTG
SiNAC13	AAGATGACAAGGACGAATC	TGTGAATGCCAGTTGAGA
SiNAC17	CACCATCATCCACCAATA	CTGAGAACAGGTCACATT
SiNAC18	GGCACAAGTCAATTACAG	CTTCAAGAACACAAGGATC
SiNAC19	GCATAAGTGAGCAGGAGAA	TGAGGACAGAGGTTGACA
SiNAC20	AGCCTAAGGAATCCAGAT	ACGACGGTTATACAGTTC
SiNAC21	AAGGCATTGGTGTTCTAC	GGCTCTTCTTCTTCTTGTTA
SiNAC24	ATGAGGTTGGATGATTGG	CAGTATTGGCATGACTATTG
SiNAC27	CTTAGGAGGAAGGTGACT	GGGTATTTCTTGTCTTTGTG
SiNAC28	TGTAAGAGCAGTCAAGCAT	CAGGAATGGTTCATCAAGTAAG
SiNAC41	GCTCACGGACTTATCTTC	ATGTTCCTCTATTGGATTGG
SiNAC47	TCATCCACCTCATCAAGAAGA	ATCATCCTCGTCGTTGTACT
SiNAC50	GCAGTTACAATTCTCAGTC	GTCAGCATAATCCTTCTTG
SiNAC55	GGTGAACTTCCAACGACAA	GACGATGTTGTTGTTAGGATTG
SiNAC56	TTACTGAGAGTGGATATTGG	CTACTGGTGGAACTTGAA
SiNAC61	CTCTAGGTTGGATGATTGG	TGTAATCCTTGCTCTGAAC
SiNAC62	ATCAAGGCTTCCAGTTAC	CTTCTTCGTTCCAGTACA
SiNAC63	TCTCCATCTTCATCTCTTC	GATATTCGTAATTCGCACTG
SiNAC66	TGGACAAGTTATTGGCTACA	AATCAAATCGGAAACCTGTG
SiNAC67	CGATCTCTATATCTCCATTAGC	GACTCCAATACTGTGATGAC
SiNAC71	TTCGTGGCTTGATGATTG	TTCGCTATCTGAGAATTGC
SiNAC73	TCAAGAAGCGGAAGTATG	GCAATTTCTCTCCAATCTG
SiNAC75	TTTGAGCAGGAAGATCAGAAG	CCAGTCCAGCAAGAGTAG
SiNAC79	ATCTAAGGCTTGATGATTGG	GTTCTTCGCTGTCTGAGA
SiNAC80	GAATACCATCTTCTCAAACC	CTCCATCACTCACATTACT
SiNAC85	CATTCTTCGTCTCAATTCCT	CACCATCCGTATTCAAGTT
SiH3.3	GTTGGTCTCTTTGAGGAC	CAGCTGGATGTCTTTTGG
